# Supplementary material for: The Effective Biodegradation of Poly(ε-caprolactone) by Engineered Yeast Yarrowia lipolytica Producing Lipase B
Source: Int J Mol Sci. 2026 May 21;27(10):4625. doi: 10.3390/ijms27104625 (PMC13207279; doi:10.3390/ijms27104625)
Supplement: Supplementary file 1 [file ijms-27-04625-s001.zip]

Archive with 1 entries (1 files):
- ijms-4314406-supplementary.pdf
